# Supplementary material for: Inhibitory Potential of Boscalid and Abamectin Towards Acetylcholinesterase and Butyrylcholinesterase: Computational and In Vitro Studies
Source: Int J Mol Sci. 2025 Mar 21;26(7):2865. doi: 10.3390/ijms26072865 (PMC11988634; doi:10.3390/ijms26072865)
Supplement: Supplementary file 1 [file ijms-26-02865-s001.zip]

Archive with 1 entries (1 files):
- ijms-3477792-supplementary.pdf
